# Supplementary material for: Motivating Personal Climate Action through a Safety and Health Risk Management Framework
Source: Int J Environ Res Public Health. 2022 Dec 20;20(1):7. doi: 10.3390/ijerph20010007 (PMC9819491; doi:10.3390/ijerph20010007)
Supplement: Supplementary file 1 [file ijerph-20-00007-s001.zip]

Archive with 1 entries (1 files):
- ijerph-2095978-supplementary.pdf
